# Supplementary material for: Intraspecific trait variation modulates the temperature effect on elemental quotas and stoichiometry in marine Synechococcus
Source: PLoS One. 2024 Mar 18;19(3):e0292337. doi: 10.1371/journal.pone.0292337 (PMC10947687; doi:10.1371/journal.pone.0292337)
Supplement: S1 Table — Significance is denoted with an asterisk (*). (CSV) [file pone.0292337.s005.csv]

Statistical analysis	Independent variables	Dependent variables	Results	Post hoc test (Tukey HSD, CLD)
One-way ANOVA	Temperature	Cell size	p = 0.25	N/A
One-way ANOVA	Temperature	�	p= 0.13	N/A
One-way ANOVA	Temperature	QC	p = 0.45	N/A
One-way ANOVA	Temperature	QN	p = 0.65	N/A
One-way ANOVA	Temperature	QP	p = 0.67	N/A
One-way ANOVA	Temperature	N:P	p=0.50	N/A
One-way ANOVA	Temperature	C:N	p = 0.89	N/A
One-way ANOVA	Temperature	C:P	p = 0.52	N/A
