# Supplementary material for: Intraspecific trait variation modulates the temperature effect on elemental quotas and stoichiometry in marine Synechococcus
Source: PLoS One. 2024 Mar 18;19(3):e0292337. doi: 10.1371/journal.pone.0292337 (PMC10947687; doi:10.1371/journal.pone.0292337)
Supplement: S2 Table — Significance is denoted with an asterisk (*). (CSV) [file pone.0292337.s006.csv]

Statistical analysis	Independent variables	Dependent variables	Results	Post hoc test (Tukey HSD, CLD)
One-way ANOVA	Strain	Cell size	p<0.01*	ROS8604: a
				CC9311: b
				BL107: c
				CC9902: c
One-way ANOVA	Strain	�	p<0.01*	ROS8604: b
				CC9311: a
				BL107: a
				CC9902: a
One-way ANOVA	Strain	QC	p <0.01*	ROS8604: a
				CC9311: a
				BL107: b
				CC9902: b
One-way ANOVA	Strain	QN	p <0.01*	ROS8604: a
				CC9311: b
				BL107: c
				CC9902: c
One-way ANOVA	Strain	QP	p <0.01 *	ROS8604: a
				CC9311: b
				BL107: c
				CC9902: d
One-way ANOVA	Strain	N:P	p<0.01*	ROS8604: ab
				CC9902: a
				BL107: a
				CC9311: b
One-way ANOVA	Strain	C:N	p<0.01*	ROS8604: b
				CC9902: b
				BL107: b
				CC9311: a
One-way ANOVA	Strain	C:P	p=0.07	N/A
