# Supplementary material for: Intraspecific trait variation modulates the temperature effect on elemental quotas and stoichiometry in marine Synechococcus
Source: PLoS One. 2024 Mar 18;19(3):e0292337. doi: 10.1371/journal.pone.0292337 (PMC10947687; doi:10.1371/journal.pone.0292337)
Supplement: S3 Table — Significance is denoted with an asterisk (*). (CSV) [file pone.0292337.s007.csv]

Statistical analysis	Independent variables	Dependent variables	Results	Post hoc test (Tukey HSD, CLD)
One-way ANOVA	Clade	Cell size	p<0.01*	Clade IV: a
				Clade I: b
One-way ANOVA	Clade	�	p< 0.01*	Clade IV: a
				Clade I: b
One-way ANOVA	Clade	QC	p< 0.01*	Clade IV: a
				Clade I: b
One-way ANOVA	Clade	QN	P<0.01*	Clade IV: a
				Clade I: b
One-way ANOVA	Clade	QP	p<0.01*	Clade IV: a
				Clade I: b
One-way ANOVA	Clade	N:P	p<0.01*	Clade IV: a
				Clade I: b
One-way ANOVA	Clade	C:N	p=0.05	Clade IV: a
				Clade I: b
One-way ANOVA	Clade	C:P	p<0.01*	Clade IV: a
				Clade I: b
One-way ANOVA	Clade	Cell size	p<0.01*	Clade IV: a
				Clade I: b
