# Supplementary material for: Intraspecific trait variation modulates the temperature effect on elemental quotas and stoichiometry in marine Synechococcus
Source: PLoS One. 2024 Mar 18;19(3):e0292337. doi: 10.1371/journal.pone.0292337 (PMC10947687; doi:10.1371/journal.pone.0292337)
Supplement: S4 Table — We performed two-way ANOVAs to assess the effects of multiple independent variables on a dependent variable. Significance is denoted with an asterisk (*). (CSV) [file pone.0292337.s008.csv]

Statistical analysis	Independent variables	Dependent variables	Results	Post hoc test (Tukey HSD, CLD)
Two-way ANOVA	Clade, temperature	Cell size	Clade:	Clade:
			p<2e-16*	Clade IV: a
			Temp	Clade I: b
			p<0.01*	Temperature:
			Clade:Temperature	16°C: ab
			p = 0.01*	18°C: a
				20°C: ab
				22°C: b
				25°C: b
				Clade:Temperature
				Clade IV, 16°C: d
				Clade IV, 18°C: d
				Clade IV, 20°C: d
				Clade IV, 22°C: d
				Clade IV, 25°C: d
				Clade I, 16°C: ab
				Clade I, 18°C: a
				Clade I, 20°C: abc
				Clade I, 22°C: c
				Clade I, 25°C: bc
Two-way ANOVA	Clade, temperature	QC	Clade:	Clade:
			p<0.01*	Clade IV: a
			Temperature:	Clade I: b
			p= 0.09	Temperature:
			Clade:Temperature	N/A
			p= 0.23	Clade:Temperature:
				N/A
Two-way ANOVA	Clade, temperature	QN	Clade:	Clade:
			p=<0.01*	Clade IV: a
			Temperature:	Clade I: b
			p=0.53	Temperature:
			Clade:Temperature	N/A
			p=0.87	Clade:Temperature:
				N/A
Two-way ANOVA	Clade, temperature	QP	Clade:	Clade:
			p<0.01*	Clade IV: a
				Clade I: b
			Temperature:	Temperature:
			p=0.07	N/A
			Clade:Temperature	Clade:Temperature:
			p=0.41	N/A
Two-way ANOVA	Clade, temperature	C:N	Clade:	Clade:
			p=0.06	N/A
			Temperature:	Temperature:
			p=0.71	N/A
			Strain:Temperature:	Clade:Temperature:
			p=0.61	N/A
Two-way ANOVA	Clade, temperature	N:P	Clade:	Clade:
			p<0.01*	Clade IV: a
			Temperature:	Clade I: b
			p=0.751	Temperature:
			Clade:Temperature:	N/A
			p=0.933	Clade:Temperature:
				N/A
Two-way ANOVA	Clade, temperature	C:P	Clade:	Clade:
			p<0.02*	Clade IV: a
			Temperature:	Clade I: b
			p=0.56	Temperature:
			Clade:Temperature:	N/A
			p=0.60	Clade:Temperature:
				N/A
