# Supplementary material for: Intraspecific trait variation modulates the temperature effect on elemental quotas and stoichiometry in marine Synechococcus
Source: PLoS One. 2024 Mar 18;19(3):e0292337. doi: 10.1371/journal.pone.0292337 (PMC10947687; doi:10.1371/journal.pone.0292337)
Supplement: S5 Table — We performed two-way ANOVAs to assess the effects of multiple independent variables on a dependent variable. Significance is denoted with an asterisk (*). (CSV) [file pone.0292337.s009.csv]

Statistical analysis	Independent variables	Dependent variables	Results	Post hoc test (Tukey HSD, CLD)
Two-way ANOVA	Strain, temperature	Cell size	Strain:	Strain:
			p<2e-16*	CC9902: d
			Temperature:	BL107: c
			p<6.91e-13*	CC9311: b
			Strain:Temperature	ROS8604: a
			p <2.72e-15*	Temperature:
				16°C: d
				18°C: b
				20°C: b
				22°C: c
				25°C: bc
				Strain:Temperature:
				CC9311, 16°C: bc
				CC9311, 18°C: a
				CC9311, 20°C: d
				CC9311, 22°C: d
				CC9311: 25°C: d
				ROS8604, 20°C: b
				ROS8604, 16°C: bc
				ROS8604, 18°C: bc
				ROS8604, 20°C: b
				ROS8604, 22°C: c
				ROS8604, 25°C: bc
				CC9902, 16°C: fg
				CC9902, 18°C: efg
				CC9902, 20°C: g
				CC9902, 22°C: fg
				CC9902, 25°C: efg
				BL107, 16°C: e
				BL107, 18°C: ef
				BL107, 20°C: e
				BL107, 22°C: e
				BL107, 25°C: e
Two-way ANOVA	Strain, temperature	µ	Strain:	Strain:
			p<0.01*	CC9902: a
			Temperature:	BL107: ab
			p< 0.01*	CC9311: b
			Strain:Temperature	ROS8604: c
			p<0.01*
				Temperature:
				16°C: b
				18°C: a
				20°C: b
				22°C: a
				25°C: a
				Strain:Temperature
				CC9902:16°C: a
				CC9902:18°C: a
				CC9902:20°C: abcde
				CC9902:22°C: abc
				CC9902:25°C: abcd
				BL107:16°C: def
				BL107:18°C:ab
				BL107:20°C: ab
				BL107:22°C: a
				BL107:25°C: abc
				CC9311:16°C: cdef
				CC9311:18°C:bcde
				CC9311:20°C: bcde
				CC9311:22°C:a
				CC9311:25° a
				ROS8604:16°C: cdef
				ROS8604:18°C: abcd
				ROS8604:20°C: ef
				ROS8604:20°C: ef
				ROS8604:22°C:f
				ROS8604:25°C: abcde
Two-way ANOVA	Strain, Temperature	QC	Strain:	Strain:
			p<0.01*	CC9902: d
			Temperature:	BL107: c
			p=<0.01*	CC9311: b
			Strain:Temperature	ROS8604: a
			p<0.01*	Temperature:
				16° a
				18° a
				20° ab
				22° b
				25° ab
				Strain:Temperature:
				CC9902:16°C: f
				CC9902:18°C: def
				CC9902:20°C: f
				CC9902:22°C f
				CC9902:25°C: ef
				BL107:16°C: cdef
				BL107:18°C: def
				BL107:20°C: def
				BL107:22°C: def
				BL107:25°C: def
				CC9311:16°C: a
				CC9311:18°C: a
				CC9311:20°C: bcd
				CC9311:22°C: cdef
				CC9311:25°C: bcde
				ROS8604:16°C: abc
				ROS8604:18°C: abc
				ROS8604:20°C: a
				ROS8604:25°C: ab
				ROS8604:22°C: ab
Two-way ANOVA	Strain, Temperature	QN	Strain:	Strain:
			p<0.01*	CC9902: d
			Temperature:	BL107: c
			p=0.24	CC9311: b
			Strain:Temperature	ROS8604: a
			p=0.15	Temperature:
				N/A
				Strain:Temperature:
				N/A
Two-way ANOVA	Strain, Temperature	QP	Strain:	Strain:
			p<0.01*	CC9902: d
			Temperature:	BL107: c
			p<0.01*	CC9311: b
			Strain:Temperature:	ROS8604: a
			p<0.01*	Temperature:
				16°C: c
				18°C: ab
				20°C: a
				22°C: b
				25°C: ab
				Strain:Temperature:
				CC9902:16°C: I
				CC9902:18°C: ghi
				CC9902:20°C: i
				CC9902:22°C: i
				CC9902:25°C: hi
				BL107:16°C: efg
				BL107:18°C: fghi
				BL107:20°C: fghi
				BL107:22°C: ghi
				BL107:25°C: ghi
				CC9311:16°C: ab
				CC9311:18°C: abc
				CC9311:20°C: cde
				CC9311:25°C: def
				CC9311:22°C: efgh
				ROS8604:16°C: ab
				ROS8604:18°C: bcd
				ROS8604:20°C: a
				ROS8604:22°C: abc
				ROS8604:25°C: abc
Two-way ANOVA	Strain, temperature	C:N	Strain:	Strain:
			p<0.01*	CC9902: b
			Temperature:	BL107: b
			p=0.67	CC9311: a
			Strain:Temperature:	ROS8604: b
			p=0.31	Temperature:
				N/A
				Strain:Temperature:
				N/A
Two-way ANOVA	Strain, temperature	C:P	Strain:	Strain:
			p=0.06	N/A
			Temperature:	Temperature:
			p=0.48	N/A
			Strain:Temperature	Strain:Temperature
			p=0.27	N/A
Two-way ANOVA	Strain, temperature	N:P	Strain:	Strain:
			p<0.01*	CC9902: a
			Temperature:	BL107: ab
			p=0.6868	CC9311: b
			Strain:Temperature:	ROS8604: ab
			p=0.72	Temperature:
				N/A
				Strain:Temperature:
				N/A
