# Supplementary material for: Intraspecific trait variation modulates the temperature effect on elemental quotas and stoichiometry in marine Synechococcus
Source: PLoS One. 2024 Mar 18;19(3):e0292337. doi: 10.1371/journal.pone.0292337 (PMC10947687; doi:10.1371/journal.pone.0292337)
Supplement: S6 Table — Significance is denoted with an asterisk (*). (CSV) [file pone.0292337.s010.csv]

Statistical analysis	Independent variables	Dependent variables	Results
Principal component regression	Cell size	QC	r =0.96
			p <0.01*
			y = 4.9 + 0.00038x
Principal component regression	Cell size	QN	r =0.89
			p <0.01*
			y = 0.77 + 4.9 x 10-5x
Principal component regression	Cell size	QP	r =0.94
			p <0.01*
			y = 0.05 + 4.1 x 10-6x
Principal component regression	QC	µ	R =-0.61
			p <0.01*
			y=0.43 -0.01x
Principal component regression	QN	µ	r =-0.64
			p=<0.01*
			y = 0.44 – 0.045x
Principal component regression	QP	µ	r=-0.68
			p<0.01*
			y=0.44 – 0.61x
Principal component regression	Cell size	µ	r=-0.57
			p<0.01*
			y=0.4-2.2 x 10-6x
Principal component regression	Cell size	N:P	r=0.35
			p=0.01*
			y=15-4x10-5x
Principal component regression	Cell size	C:N	r=0.24
			p=0.09
			y=6.9+1.1x10-5x
Principal component regression	Cell size	C:P	r=-0.21
			p=0.14
			y=100-0.002x
Logarithmic regression	Cell diameter (µm)	Cell size	r2=0.90887
			y = 0.21ln(x) -1.14
			p <0.01*
