# Supplementary material for: Intraspecific trait variation modulates the temperature effect on elemental quotas and stoichiometry in marine Synechococcus
Source: PLoS One. 2024 Mar 18;19(3):e0292337. doi: 10.1371/journal.pone.0292337 (PMC10947687; doi:10.1371/journal.pone.0292337)
Supplement: S7 Table — (CSV) [file pone.0292337.s011.csv]

Strain	Coefficient of Variation
CC9902	21.50%
BL107	8.37%
CC9311	43.80%
ROS8604	10.20%
