# Supplementary material for: Intraspecific trait variation modulates the temperature effect on elemental quotas and stoichiometry in marine Synechococcus
Source: PLoS One. 2024 Mar 18;19(3):e0292337. doi: 10.1371/journal.pone.0292337 (PMC10947687; doi:10.1371/journal.pone.0292337)
Supplement: S8 Table — (CSV) [file pone.0292337.s012.csv]

Rep	Temp	Strain	Clade	GR	QN	QP	QC	FSCH	CN	NP	CP	�m	Grams N	Grams P	Grams C
1	16	BL107	IV	0.309771353	2.027043908	0.181613615	15.16047268	19877	7.479104238	11.16129925	83.47652049	0.945	2.83922E-14	5.62526E-15	1.82092E-13
2	16	BL107	IV	0.18849749	2.15378448	0.19160964	15.34782263	20016	7.125978839	11.2404808	80.09942834	0.946	3.01674E-14	5.93487E-15	1.84343E-13
3	16	BL107	IV	0.093886692	2.254799719	0.206257678	15.58776172	20581.5	6.913146918	10.93195533	75.57421332	0.952	3.15823E-14	6.38858E-15	1.87225E-13
1	18	BL107	IV	0.427344697	1.766722681	0.138821014	12.88299996	16737	7.292032926	12.72662279	92.80295241	0.908	2.4746E-14	4.29981E-15	1.54738E-13
2	18	BL107	IV	0.392454831	1.657835189	0.115389905	11.40587649	16545.5	6.879982138	14.36724631	98.84639802	0.906	2.32208E-14	3.57406E-15	1.36996E-13
3	18	BL107	IV	0.372576311	1.558128815	0.11886007	10.05503484	16126	6.453275709	13.10893397	84.59556517	0.901	2.18242E-14	3.68154E-15	1.20771E-13
1	20	BL107	IV	0.427344697	1.73146241	0.111810682	13.66963128	19230.5	7.894847271	15.48566183	122.256935	0.938	2.42521E-14	3.4632E-15	1.64186E-13
2	20	BL107	IV	0.392454831	2.014699459	0.123222749	14.43039242	18937	7.162553382	16.35006099	117.1081847	0.934	2.82193E-14	3.81667E-15	1.73323E-13
3	20	BL107	IV	0.372576311	1.918855732	0.134092876	13.3976039	20380	6.982079827	14.30990059	99.91286824	0.95	2.68768E-14	4.15336E-15	1.60919E-13
1	22	BL107	IV	0.468818657	1.485001443	0.117311792	11.90190251	18177	8.014741377	12.65858633	101.4552956	0.926	2.08E-14	3.63359E-15	1.42954E-13
2	22	BL107	IV	0.447981242	1.449367499	0.080576934	11.41648047	18130	7.87687076	17.98737455	141.6842247	0.925	2.03009E-14	2.49577E-15	1.37123E-13
3	22	BL107	IV	0.382179904	1.505706298	0.118319193	10.21455834	18400	6.783898264	12.72579922	86.33052723	0.928	2.109E-14	3.66479E-15	1.22687E-13
1	25	BL107	IV	0.452855104	1.663031139	0.113524264	12.84441819	20364	7.72349831	14.64912503	113.1424924	0.95	2.32936E-14	3.51627E-15	1.54274E-13
2	25	BL107	IV	0.32066331	1.96294464	0.102593868	14.87699086	20826	7.578915144	19.13315763	145.0085781	0.954	2.74944E-14	3.17772E-15	1.78688E-13
3	25	BL107	IV	0.336706069	1.825152752	0.099368265	12.22822083	20650.5	6.699834197	18.36756192	123.0596195	0.953	2.55644E-14	3.07781E-15	1.46873E-13
1	16	CC9311	I	0.217462498	4.232764189	0.375625168	40.52804204	77571	9.574840513	11.26858514	107.8949055	1.231	5.92871E-14	1.16345E-14	4.86782E-13
2	16	CC9311	I	0.193089407	4.19531824	0.437049035	38.81140874	79169.5	9.251123876	9.599193453	88.80332775	1.236	5.87626E-14	1.35371E-14	4.66164E-13
1	18	CC9311	I	0.160202191	4.543922062	0.474537356	43.14893054	97837	9.49596625	9.575478106	90.92841692	1.28	6.36454E-14	1.46982E-14	5.18262E-13
2	18	CC9311	I	0.288049042	4.767536405	0.285075762	42.71322879	105680	8.959182514	16.72375219	149.8311482	1.298	6.67775E-14	8.82987E-15	5.13029E-13
3	18	CC9311	I	0.253712266	3.51290967	0.32016632	32.48666984	85659	9.247795388	10.97213994	101.4681052	1.252	4.92043E-14	9.91676E-15	3.90197E-13
1	20	CC9311	I	0.240449108	2.510828811	0.267736703	21.65548228	44389	8.624834235	9.377977633	80.88350255	1.114	3.51684E-14	8.29281E-15	2.60104E-13
2	20	CC9311	I	0.245229016	2.880858688	0.26790038	22.67895136	44949.5	7.872288723	10.75346994	84.65442013	1.116	4.03513E-14	8.29788E-15	2.72397E-13
3	20	CC9311	I	0.246459913	2.8265583	0.250535749	20.93434023	44538.5	7.406300527	11.2820558	83.55829579	1.115	3.95908E-14	7.76003E-15	2.51442E-13
1	22	CC9311	I	0.411825932	1.269576071	0.19769244	14.20653261	34018.5	11.18998139	6.421975824	71.86178995	1.058	1.77826E-14	6.12328E-15	1.70635E-13
2	22	CC9311	I	0.397911675	2.181509929	0.149407797	17.33040161	33612	7.944223117	14.60104471	115.9939569	1.058	3.05558E-14	4.62772E-15	2.08155E-13
3	22	CC9311	I	0.450486982	2.367822101	0.206872911	16.70995047	34452	7.057097092	11.44578132	80.77399006	1.055	3.31654E-14	6.40763E-15	2.00703E-13
1	25	CC9311	I	0.433819314	3.631392558	0.274948949	24.04541905	42831.5	6.621542194	13.20751569	87.45412242	1.107	5.08638E-14	8.5162E-15	2.8881E-13
2	25	CC9311	I	0.448387951	1.506217779	0.201559806	16.0574383	42889.5	10.660768	7.472808253	79.66587513	1.107	2.10971E-14	6.24307E-15	1.92866E-13
3	25	CC9311	I	0.436426028	3.316594952	0.217534291	22.64013117	43949.5	6.826317804	15.24630873	104.0761487	1.112	4.64546E-14	6.73786E-15	2.71931E-13
1	16	CC9902	IV	0.481316892	1.022388485	0.066693752	7.317218004	5881	7.156983977	15.32959927	109.7136964	0.688	1.43203E-14	2.06576E-15	8.78871E-14
2	16	CC9902	IV	0.366157699	0.93840174	0.041449227	6.446780453	4744.5	6.869957905	22.63978879	155.534396	0.643	1.31439E-14	1.28384E-15	7.74323E-14
3	16	CC9902	IV	0.432203003	0.9545805	0.06978601	6.450303557	6252	6.757212781	13.67868	92.42975133	0.701	1.33705E-14	2.16154E-15	7.74746E-14
3	18	CC9902	IV	0.502579329	1.03046782	0.052638148	7.031497028	5045.5	6.823596908	19.57644526	133.5817713	0.657	1.44335E-14	1.6304E-15	8.44553E-14
1	20	CC9902	IV	0.284646703	1.044388508	0.069548365	5.971860775	4723.5	5.718045276	15.01672258	85.86629958	0.642	1.46284E-14	2.15417E-15	7.1728E-14
2	20	CC9902	IV	0.269035171	1.092212843	0.064633698	5.727602562	4638.5	5.24403517	16.89850447	88.61635178	0.638	1.52983E-14	2.00195E-15	6.87942E-14
3	20	CC9902	IV	0.274872581	1.021844983	0.059446331	6.583040439	4749	6.44230832	17.18936994	110.739221	0.643	1.43127E-14	1.84128E-15	7.90689E-14
1	22	CC9902	IV	0.364947071	1.191280256	0.056532372	7.052784558	5432.5	5.920340342	21.07253284	124.7565663	0.671	1.66859E-14	1.75102E-15	8.4711E-14
2	22	CC9902	IV	0.393318206	0.870348086	0.056532372	6.00258135	5215	6.896759406	15.39557005	106.1795426	0.663	1.21907E-14	1.75102E-15	7.2097E-14
3	22	CC9902	IV	0.329774446	0.710817555	0.056532372	2.946481241	4937.5	4.145200439	12.57363765	52.12024829	0.652	9.95621E-15	1.75102E-15	3.53902E-14
1	25	CC9902	IV	0.364947071	0.733774057	0.076700494	7.541159729	8021	10.27722315	9.566744905	98.31957222	0.753	1.02778E-14	2.3757E-15	9.05769E-14
2	25	CC9902	IV	0.393318206	1.028645367	0.057793368	7.561341555	7992	7.35077588	17.79867477	130.8340692	0.753	1.44079E-14	1.79008E-15	9.08193E-14
2	16	ROS8604	I	0.157141594	4.742407221	0.436021135	32.736275	77644	6.902881486	10.87655355	75.07956011	1.232	6.64255E-14	1.35052E-14	3.93195E-13
1	18	ROS8604	I	0.172795722	4.94082512	0.315263158	31.52711145	71203.5	6.380940569	15.67206632	100.0025238	1.213	6.92047E-14	9.76489E-15	3.78672E-13
2	18	ROS8604	I	0.36131633	5.437555255	0.368899427	34.7700338	88051	6.394423995	14.73993955	94.25342317	1.259	7.61622E-14	1.14262E-14	4.17623E-13
3	18	ROS8604	I	0.366721524	2.85054203	0.242331445	17.20471707	69863	6.035594944	11.76298863	70.99663468	1.21	3.99267E-14	7.50592E-15	2.06646E-13
1	20	ROS8604	I	0.155573411	3.599879088	0.433599345	32.63978759	82613.5	9.066912191	8.302316707	75.27637656	1.245	5.04224E-14	1.34302E-14	3.92036E-13
2	20	ROS8604	I	0.109505398	6.905583626	0.433599345	42.3686826	81678	6.135423868	15.92618555	97.71389895	1.243	9.67244E-14	1.34302E-14	5.0889E-13
3	20	ROS8604	I	0.119714676	6.617938869	0.462656026	36.47018427	80520.5	5.510807065	14.30423143	78.8278596	1.24	9.26955E-14	1.43302E-14	4.38043E-13
1	22	ROS8604	I	0.04457521	4.569289805	0.367117117	29.7234334	65926.5	6.505044476	12.44640904	80.96444436	1.198	6.40007E-14	1.1371E-14	3.57008E-13
2	22	ROS8604	I	0.034429622	5.317850592	0.367117117	31.66132573	66162.5	5.953782489	14.48543351	86.24312039	1.198	7.44855E-14	1.1371E-14	3.80284E-13
2	25	ROS8604	I	0.304383023	6.572607628	0.383935828	43.29555095	73024.5	6.587271506	17.11902653	112.7676757	1.219	9.20605E-14	1.18919E-14	5.20023E-13
3	25	ROS8604	I	0.300641938	3.849136409	0.381575499	25.7616428	66717	6.692837058	10.08748312	67.51388085	1.2	5.39137E-14	1.18188E-14	3.09423E-13
