# Supplementary material for: Intraspecific trait variation modulates the temperature effect on elemental quotas and stoichiometry in marine Synechococcus
Source: PLoS One. 2024 Mar 18;19(3):e0292337. doi: 10.1371/journal.pone.0292337 (PMC10947687; doi:10.1371/journal.pone.0292337)
Supplement: S1 File — (ZIP) [file pone.0292337.s013.zip]

Archive with 8 entries (8 files):
- S1_Table.csv
- S2_Table.csv
- S3_Table.csv
- S4_Table.csv
- S5_Table.csv
- S6_Table.csv
- S7_Table.csv
- S8_Table.csv
